# Supplementary material for: Potential Role of Soluble Toll-like Receptors 2 and 4 as Therapeutic Agents in Stroke and Brain Hemorrhage
Source: Int J Mol Sci. 2021 Sep 15;22(18):9977. doi: 10.3390/ijms22189977 (PMC8470802; doi:10.3390/ijms22189977)
Supplement: Supplementary file 1 [file ijms-22-09977-s001.zip]

Archive with 1 entries (1 files):
- ijms-1344178-supplementary.pdf
